# Supplementary material for: Vaccine wastage rates and attributed factors in rural and urban areas in Uganda: Case of Mukono and Kalungu districts
Source: PLOS Glob Public Health. 2025 Jun 10;5(6):e0003745. doi: 10.1371/journal.pgph.0003745 (PMC12151339; doi:10.1371/journal.pgph.0003745)
Supplement: S1 Data — (XLSX) [file pgph.0003745.s001.xlsx]

## Sheet: VILLA MARIA HOSPITAL
District: KALUNGU Name of Health Facility: VILLA MARIA HOSPITAL
Month	Date of data abstraction	Target Population (Below 1 Year)	Target Population (Girls _ 10 - 14 years)	Number of usable doses at the beginning of the month (Starting monthly balance of vaccine doses)	Number of vaccine doses received from the district during the month	Number of usable doses in stock at the end of the month (Monthly closing balance of doses)	Number of doses administered (Number of children vaccinated) (Tally Sheets)	Number of doses issued throughout the month (Vaccine and Material Injection Control Book)
Bacille Calmette-Guérin Vaccine (BGC)
March	15th April 2022	61		320	400	280	88	440
April	12th May 2022	61		260	400	260	89	260
May	9th August 2022	61		380	400	460	125	320
June	9th August 2022	61		440	100	100	82	340
July	9th August 2022	61		80	360	360	69	320
August	6th December 2022	61		340	0	0	80	340
Oral Polio Vaccine (OPV)
March	15th April 2022	53		273	400	260	249	413
April	12th May 2022	53		240	400	340	281	300
May	9th August 2022	53		329	400	392	307	400
June	9th August 2022	53		384	0	90	265	294
July	9th August 2022	52		85	700	538	224	247
August	6th December 2022	52		534	0	220	222	314
Inactivated Polio Vaccine (IPV)
March	15th April 2022	53		148	100	163	71	85
April	12th May 2022	53		153	100	182	68	71
May	9th August 2022	53		181	100	198	68	83
June	9th August 2022	53		193	0	112	70	81
July	9th August 2022	52		107	100	149	56	58
August	6th December 2022	52		148	0	98	42	50
Pneumococcal Conjugate Vaccine (PCV)
March	15th April 2022	53		255	200	256	196	199
April	12th May 2022	53		240	200	235	210	205
May	9th August 2022	53		232	300	308	212	224
June	9th August 2022	53		307	0	87	207	220
July	9th August 2022	53		85	400	317	164	168
August	6th December 2022	53		314	0	143	166	171
Measles–Rubella Vaccine (MR)
March	15th April 2022	53		230	200	250	58	180
April	12th May 2022	53		240	200	280	58	160
May	9th August 2022	53		270	200	320	68	150
June	9th August 2022	53		310	0	160	67	150
July	9th August 2022	53		150	350	340	50	160
August	6th December 2022	53		330	0	170	41	160
Diphtheria, Tetanus (toxoid) and Pertussis - Hepatitis B - Haemophilus influenzae type b Vaccine (DPT-HepB-Hib)
March	15th April 2022	53		200	70	50	195	220
April	12th May 2022	53		30	500	305	210	225
May	9th August 2022	53		303	300	360	213	243
June	9th August 2022	53		359	0	124	207	235
July	9th August 2022	53		122	450	379	166	193
August	6th December 2022	53		376	0	183	166	193
Human Papilloma Virus Vaccine (HPV)
March	15th April 2022		222	119	0	114	No Data	5
April	12th May 2022		222	500	305	500	No Data	305
May	9th August 2022		222	365	0	89	279	276
June	9th August 2022		222	84	0	72	19	12
July	9th August 2022		222	72	0	72	0	0
August	6th December 2022		203	72	0	72	0	0

## Sheet: BUKULULA HEALTH CENTRE IV
District: KALUNGU Name of Health Facility: BUKULULA HEALTH CENTRE IV
Month	Date of data abstraction	Target Population (Below 1 Year)	Target Population (Girls _ 10 - 14 years)	Number of usable doses at the beginning of the month (Starting monthly balance of vaccine doses)	Number of vaccine doses received from the district during the month	Number of usable doses in stock at the end of the month (Monthly closing balance of doses)	Number of doses administered (Number of children vaccinated) (Tally Sheets)	Number of doses issued throughout the month (Vaccine and Material Injection Control Book)
Bacille Calmette-Guérin Vaccine (BGC)
March	15th April 2022	77		400	400	520	57	280
April	11th May 2022	77		500	400	620	49	280
May	9th August 2022	77		620	1100	1360	144	360
June	9th August 2022	77		1360	0	1060	143	300
July	9th August 2022	77		1060	0	660	197	400
August	6th December 2022	77		180	400	300	56	280
Oral Polio Vaccine (OPV)
March	15th April 2022	68		485	400	612	214	273
April	12th May 2022	68		600	400	732	182	268
May	9th August 2022	68		732	900	1289	278	343
June	9th August 2022	68		1289		912	214	377
July	9th August 2022	68		912		160	330	752
August	6th December 2022	68		200	500	390	215	310
Inactivated Polio Vaccine (IPV)
March	15th April 2022	68		115	100	150	49	65
April	11th May 2022	68		149	0	72	57	77
May	9th August 2022	68		65	300	200	43	165
June	9th August 2022	68		200	0	150	38	50
July	9th August 2022	68		150	0	80	33	70
August	6th December 2022	68		205	50	197	52	58
Pneumococcal Conjugate Vaccine (PCV)
March	15th April 2022	68		240	100	48	175	292
April	11th May 2022	68		44	200	68	153	176
May	9th August 2022	68		68	540	360	127	248
June	9th August 2022	68		360	0	192	143	168
July	9th August 2022	68		192	0	94	172	198
August	6th December 2022	68		296	100	236	167	160
Measles–Rubella Vaccine (MR)
March	15th April 2022	68		180	200	250	38	130
April	11th May 2022	68		240	100	220	46	120
May	9th August 2022	68		220	200	260	49	160
June	9th August 2022	68		260	0	100	45	160
July	9th August 2022	68		100	330	300	39	130
August	6th December 2022	68		260	200	340	48	460
Diphtheria, Tetanus (toxoid) and Pertussis - Hepatitis B - Haemophilus influenzae type b Vaccine (DPT-HepB-Hib)
March	15th April 2022	68		163	200	250	175	113
April	11th May 2022	68		248	100	197	148	151
May	9th August 2022	68		156	600	590	125	166
June	9th August 2022	68		590	0	105	144	485
July	9th August 2022	68		105	280	217	174	168
August	6th December 2022	68		520	100	427	167	193
Human Papilloma Virus Vaccine (HPV)
March	15th April 2022		25	0	0	0	0	0
April	11th May 2022		25	136	70	0	No Data	206
May	9th August 2022		25	0	200	200	0	0
June	9th August 2022		25
July	9th August 2022		25
August	6th December 2022		25	285	0	285	0	0

## Sheet: KALUNGU HEALTH CENTRE III
District: KALUNGU Name of Health Facility: KALUNGU HEALTH CENTRE III
Month	Date of data abstraction	Target Population (Below 1 Year)	Target Population (Girls _ 10 - 14 years)	Number of usable doses at the beginning of the month (Starting monthly balance of vaccine doses)	Number of vaccine doses received from the district during the month	Number of usable doses in stock at the end of the month (Monthly closing balance of doses)	Number of doses administered (Number of children vaccinated) (Tally Sheets)	Number of doses issued throughout the month (Vaccine and Material Injection Control Book)
Bacille Calmette-Guérin Vaccine (BGC)
March	13th April 2022	68		120	200	100	42	220
April	12th May 2022	68		100	200	120	40	180
May	10th August 2022	68		120	200	120	40	200
June	10th August 2022	68		120	300	180	57	240
July	10th August 2022	68		180	280	220	46	240
August	6th December 2022	68		200	400	360	43	240
Oral Polio Vaccine (OPV)
March	13th April 2022	60		47	400	80	185	367
April	12th May 2022	60		80	200	26	165	254
May	10th August 2022	60		26	300	56	175	270
June	10th August 2022	60		56	300	259	234	97
July	10th August 2022	60		259	300	242	197	317
August	6th December 2022	60		183	200	126	150	257
Inactivated Polio Vaccine (IPV)
March	13th April 2022	60		35	75	25	65	85
April	12th May 2022	60		25	100	65	54	60
May	10th August 2022	60		65	50	29	55	86
June	10th August 2022	60		29	100	66	51	63
July	10th August 2022	60		66	0	12	46	54
August	6th December 2022	60		12	102	60	38	52
Pneumococcal Conjugate Vaccine (PCV)
March	13th April 2022	60		28	200	44	171	184
April	12th May 2022	60		44	160	48	152	156
May	10th August 2022	60		48	200	56	146	192
June	10th August 2022	60		56	160	23	180	193
July	10th August 2022	60		23	200	47	150	176
August	6th December 2022	60		35	400	296	142	139	Some people do not record in the control book.
Measles–Rubella Vaccine (MR)
March	13th April 2022	60		10vials x 10doses=100 doses	200	120	48	180
April	12th May 2022	60		120	150	160	43	110
May	10th August 2022	60		160	0	40	62	120
June	10th August 2022	60		40vialsx10doses)=400 doses	300	210	45	490
July	10th August 2022	60		210	0	120	30	90
August	6th December 2022	60		110	200	220	46	90
Diphtheria, Tetanus (toxoid) and Pertussis - Hepatitis B - Haemophilus influenzae type b Vaccine (DPT-HepB-Hib)
March	13th April 2022	60		20	200	10	170	210
April	12th May 2022	60		10	170	35	147	145
May	10th August 2022	60		35	200	47	146	188
June	10th August 2022	60		47	180	10	180	217
July	10th August 2022	60		10	200	24	149	186
August	6th December 2022	60		14	350	207	142	157
Human Papilloma Virus Vaccine (HPV)
March	13th April 2022		22
April	12th May 2022		22	14	200	73	140	141
May	10th August 2022		22	72	180	68	184
June	10th August 2022		22	No Data	No Data	No tally sheets taken for outreach.
July	10th August 2022		22	No Data	No Data
August	6th December 2022		22	63	0	63	0	0

## Sheet: KYAMULIBWA HEALTH CENTRE III
District: KALUNGU Name of Health Facility: KYAMULIBWA HEALTH CENTRE III
Month	Date of data abstraction	Target Population (Below 1 Year)	Target Population (Girls _ 10 - 14 years)	Number of usable doses at the beginning of the month (Starting monthly balance of vaccine doses)	Number of vaccine doses received from the district during the month	Number of usable doses in stock at the end of the month (Monthly closing balance of doses)	Number of doses administered (Number of children vaccinated) (Tally Sheets)	Number of doses issued throughout the month (Vaccine and Material Injection Control Book)
Bacille Calmette-Guérin Vaccine (BGC)
March	14th April 2022	37		0	200	60	52	140
April	12th May 2022	37		40	240	120	16	160
May	10th August 2022	37		7vials x 20doses= 140doses	200	160	98	180
June	10th August 2022	37		100	460	380	20	180
July	10th August 2022	37		340	0	140	13	200
August	7th December 2022	37		140	200	160	20	180
Oral Polio Vaccine (OPV)
March	14th April 2022	34		240	400	280	100	360
April	12th May 2022	34		269	200	172	87	297
May	10th August 2022	34		162	200	183	295	179
June	10th August 2022	34		146	400	380	73	166
July	10th August 2022	34		340	0	179	63	161
August	7th December 2022	34		179	200	160	82	219
Inactivated Polio Vaccine (IPV)
March	14th April 2022	34		81	100	140	37	36
April	12th May 2022	34		137	100	213	17	17
May	10th August 2022	34		211	100	290	37	21
June	10th August 2022	34		289	0	254	24	35
July	10th August 2022	34		249	0	219	21	30
August	7th December 2022	34		219	0	182	24	37
Pneumococcal Conjugate Vaccine (PCV)
March	14th April 2022	34		188	200	294	96	96
April	12th May 2022	34		268	200	344	76	76
May	10th August 2022	34		333	200	502	89	31
June	10th August 2022	34		523	0	447	71	76
July	10th August 2022	34		437	0	388	62	49
August	7th December 2022	34		388	0	216	78	172
Measles–Rubella Vaccine (MR)
March	14th April 2022	34		120	200	250	23	21
April	12th May 2022	34		240	200	370	20	19
May	10th August 2022	34		360	200	500	26	60
June	10th August 2022	34		460	400	570	24	290
July	10th August 2022	34		570	0	530	12	40
August	7th December 2022	34		530	0	450	23	80
Diphtheria, Tetanus (toxoid) and Pertussis - Hepatitis B - Haemophilus influenzae type b Vaccine (DPT-HepB-Hib)
March	14th April 2022	34		98	240	240	96	84
April	12th May 2022	34		233	240	380	76	76
May	10th August 2022	34		370	240	542	89	68
June	10th August 2022	34		785	0	202	71	583
July	10th August 2022	34		192	0	120	62	72
August	7th December 2022	34		120	not recorded	260	82	-140
Human Papilloma Virus Vaccine (HPV)
March	14th April 2022		12	No Data	No Data	No Data	No Data	No Data
April	12th May 2022		12	No Data	No Data	No Data	No Data	No Data
May	10th August 2022		12	93	200	79	No Data	214
June	10th August 2022		12	No Data	No Data	No Data	No Data	No Data
July	10th August 2022		12	No Data	No Data	No Data	No Data	No Data
August	7th December 2022		12	80	0	80	0	0

## Sheet: ST MONICA BIRONGO HC III 
District: KALUNGU Name of Health Facility: ST. MONICA BIRONGO HEALTH CENTRE III
Month	Date of data abstraction	Target Population (Below 1 Year)	Target Population (Girls _ 10 - 14 years)	Number of usable doses at the beginning of the month (Starting monthly balance of vaccine doses)	Number of vaccine doses received from the district during the month	Number of usable doses in stock at the end of the month (Monthly closing balance of doses)	Number of doses administered (Number of children vaccinated) (Tally Sheets)	Number of doses issued throughout the month (Vaccine and Material Injection Control Book)
Bacille Calmette-Guérin Vaccine (BGC)
March	15th April 2022	25		60	200	260	26	0
April	13th May 2022	25		240	200	320	27	120
May	10th August 2022	37		320	200	360	38	160
June	10th August 2022	37		360	0	220	26	140
July	10th August 2022	38		220	0	80	29	140
August	7th December 2022	38		80	200	120	38	160
Oral Polio Vaccine (OPV)
March	15th April 2022	33		88	200	140	111	148
April	13th May 2022	33		120	200	210	63	110
May	10th August 2022	33		210	200	262	111	148
June	10th August 2022	33		262	0	120	94	142
July	10th August 2022	34		120	200	180	118	140
August	7th December 2022	34		11	200	40	119	171
Inactivated Polio Vaccine (IPV)
March	15th April 2022	33		40	100	105	28	35
April	13th May 2022	33		101	100	170	17	31
May	10th August 2022	33		170	100	229	27	41
June	10th August 2022	33		229	0	220	20	9
July	10th August 2022	34		220	0	185	30	35
August	7th December 2022	34		185	0	145	43	40
Pneumococcal Conjugate Vaccine (PCV)
March	15th April 2022	33		264	200	380	102	84
April	13th May 2022	33		365	200	507	61	58
May	10th August 2022	33		507	200	587	95	120
June	10th August 2022	33		587	0	540	90	47
July	10th August 2022	34		540	0	380	107	160
August	7th December 2022	34		380	0	328	109	52
Measles–Rubella Vaccine (MR)
March	15th April 2022	33		280	200	390	45	90
April	13th May 2022	33		380	200	520	21	60
May	10th August 2022	33		520	200	630	20	90
June	10th August 2022	33		630	0	570	26	60
July	10th August 2022	34		570	0	510	17	60
August	7th December 2022	34		510	0	420	29	90
Diphtheria, Tetanus (toxoid) and Pertussis - Hepatitis B - Haemophilus influenzae type b Vaccine (DPT-HepB-Hib)
March	15th April 2022	33		160	240	290	96	110
April	13th May 2022	33		275	240	441	60	74
May	10th August 2022	33		441	0	329	102	112
June	10th August 2022	33		579	0	470	90	109
July	10th August 2022	34		470	0	350	103	120
August	7th December 2022	34		350	0	130	96	220
Human Papilloma Virus Vaccine (HPV)
March	15th April 2022		10	1	0	1	0	0
April	13th May 2022
May	10th August 2022		10	17	100	117	0	0
June	10th August 2022		10	117	0	117	0	0
July	10th August 2022		12	117	0	117	0	0
August	7th December 2022		12	117	0	117	0	0

## Sheet: KIGASA HEALTH CENTRE II
District: KALUNGU Name of Health Facility: KIGASA HEALTH CENTRE II
Month	Date of data abstraction	Target Population (Below 1 Year)	Target Population (Girls _ 10 - 14 years)	Number of usable doses at the beginning of the month (Starting monthly balance of vaccine doses)	Number of vaccine doses received from the district during the month	Number of usable doses in stock at the end of the month (Monthly closing balance of doses)	Number of doses administered (Number of children vaccinated) (Tally Sheets)	Number of doses issued throughout the month (Vaccine and Material Injection Control Book)
Bacille Calmette-Guérin Vaccine (BGC)
March	14th April 2022	30		20	140	60	20	20
April	12th May 2022	30		60	160	160	5	5
May	9th August 2022	30		160	100	180	7	80
June	9th August 2022	30		180	0	100	11	80
July	9th August 2022	30		100	0	0	29	100
August	6th December 2022	30		20	200	140	15	80
Oral Polio Vaccine (OPV)
March	14th April 2022	27		200	200	344	49	47
April	12th May 2022	27		324	200	483	38	37
May	9th August 2022	27		463	200	613	33	50
June	9th August 2022	27		613	0	537	43	76
July	9th August 2022	27		537	0	395	58	142
August	6th December 2022	27		408	0	324	66	84
Inactivated Polio Vaccine (IPV)
March	14th April 2022	27		14	50	57	18	19
April	12th May 2022	27		52	50	94	10	10
May	9th August 2022	27		94	50	26	14	18
June	9th August 2022	27		126	0	94	10	32
July	9th August 2022	27		94	0	80	15	14
August	6th December 2022	27		80	0	72	9	8
Pneumococcal Conjugate Vaccine (PCV)
March	14th April 2022	27		93	100	153	49	47
April	12th May 2022	27		149	100	213	38	38
May	9th August 2022	27		213	100	276	33	37
June	9th August 2022	27		276	0	177	47	99
July	9th August 2022	27		245	0	186	57	59
August	6th December 2022	27		186	0	125	65	61
Measles–Rubella Vaccine (MR)
March	14th April 2022	27		90	180	140	13	13
April	12th May 2022	27		130	100	210	7	7
May	9th August 2022	27		210	100	250	13	60
June	9th August 2022	27		50	0	190	13	52
July	9th August 2022	27		190	0	130	15	60
August	6th December 2022	27		130	0	90	10	40
Diphtheria, Tetanus (toxoid) and Pertussis - Hepatitis B - Haemophilus influenzae type b Vaccine (DPT-HepB-Hib)
March	14th April 2022	27		15	100	73	49	48
April	12th May 2022	27		63	100	122	37	37
May	9th August 2022	27		122	100	177	33	45
June	9th August 2022	27		177	0	123	45	54
July	9th August 2022	27		123	0	50	57	73
August	6th December 2022	27		50	100	77	65	73
Human Papilloma Virus Vaccine (HPV)
March	14th April 2022		10	No Data	No Data	No Data	No Data	No Data
April	12th May 2022		10	No Data	No Data	No Data	No Data	No Data
May	9th August 2022		10	73	290	58	280	305
June	9th August 2022		10	58	0	58	0	0
July	9th August 2022		10	58	0	58	0	0
August

## Sheet: TEGUZIBIRWA DOMICILIARY HC II
District: KALUNGU Name of Health Facility: TEGUZIBIRWA DOMICILIARY HEALTH CENTRE II
Month	Date of data abstraction	Target Population (Below 1 Year)	Target Population (Girls _ 10 - 14 years)	Number of usable doses at the beginning of the month (Starting monthly balance of vaccine doses)	Number of vaccine doses received from the district during the month	Number of usable doses in stock at the end of the month (Monthly closing balance of doses)	Number of doses administered (Number of children vaccinated) (Tally Sheets)	Number of doses issued throughout the month (Vaccine and Material Injection Control Book)
Bacille Calmette-Guérin Vaccine (BGC)
March	14th April 2022	36		200	200	260	33	33
April	12th May 2022	36
May	9th August 2022	36		140	400	440	33	100
June	9th August 2022	36		440	0	300	49	140
July	9th August 2022	36		300	0	180	53	120
August	6th December 2022	36		180	200	100	38	280
Oral Polio Vaccine (OPV)
March	14th April 2022	25		180	200	140	102	102
April	12th May 2022	25
May	9th August 2022	25		20	400	320	93	100
June	9th August 2022	25		320	0	180	119	140
July	9th August 2022	35		180	0	60	129	120
August	6th December 2022	35		60	240	140	148	160
Inactivated Polio Vaccine (IPV)
March	14th April 2022	25		35	100	105	23	23
April	12th May 2022	25
May	9th August 2022	25		70	100	145	29	25
June	9th August 2022	25		145	0	120	25	25
July	9th August 2022	35		120	0	90	30	30
August	6th December 2022	35		90	0	120	39	-30
Pneumococcal Conjugate Vaccine (PCV)
March	14th April 2022	25
April	12th May 2022	25
May	9th August 2022	25		184	100	212	78	72
June	9th August 2022	25		212	0	112	94	100
July	9th August 2022	35		112	0	0	108	112
August	6th December 2022	35		36	280	72	133	244
Measles–Rubella Vaccine (MR)
March	14th April 2022	25		80	200	220	35	35
April	12th May 2022	25
May	9th August 2022	25		160	300	410	24	50
June	9th August 2022	25		410	0	340	36	70
July	9th August 2022	35		340	0	280	38	60
August	6th December 2022	35		280	0	210	37	70
Diphtheria, Tetanus (toxoid) and Pertussis - Hepatitis B - Haemophilus influenzae type b Vaccine (DPT-HepB-Hib)
March	14th April 2022	25		130	100	140	87	87
April	12th May 2022	25
May	9th August 2022	25		80	300	330	78	50
June	9th August 2022	25		330	0	220	94	110
July	9th August 2022	35		220	0	100	108	120
August	6th December 2022	35		100	200	150	129	150
Human Papilloma Virus Vaccine (HPV)
March	14th April 2022		10
April	12th May 2022		10
May	9th August 2022		10	231	100	2	290	329
June	9th August 2022		13	2	0	2	0	0
July	9th August 2022		13	2	0	2	0	0
August	6th December 2022		0	0	0	0	0	0
