# Supplementary material for: Vaccine wastage rates and attributed factors in rural and urban areas in Uganda: Case of Mukono and Kalungu districts
Source: PLOS Glob Public Health. 2025 Jun 10;5(6):e0003745. doi: 10.1371/journal.pgph.0003745 (PMC12151339; doi:10.1371/journal.pgph.0003745)
Supplement: S2 Data — (XLSX) [file pgph.0003745.s002.xlsx]

## Sheet: NAGGALAMA HOSPITAL
Month	Date of data abstraction	Target Population (Below 1 Year)	Target Population (Girls _ 10 - 14 years)	Number of usable doses at the beginning of the month (Starting monthly balance of vaccine doses)	Number of vaccine doses received from the district during the month	Number of usable doses in stock at the end of the month (Monthly closing balance of doses)	Number of doses administered (Number of children vaccinated) (Tally Sheets)	Number of doses issued throughout the month (Vaccine and Material Injection Control Book)
Bacille Calmette-Guérin Vaccine (BGC)
March	17th May 2022	206		340	300	340	79	300
April	17th May 2022	206		340	600	440	102	500
May	18th August 2022			440	500	620	102	320
June	18th August 2022			620	300	540	183	380
July	18th August 2022			540	0	20	130	520
August	13th December 2022			20	400	60	135	360
Oral Polio Vaccine (OPV)
March	17th May 2022	206		302	500	569	293	233
April	17th May 2022	206		569	600	549	286	620
May	18th August 2022			549	500	515	394	534
June	18th August 2022			515	300	535	594	220
July	18th August 2022			535	0	0	458	535
August	13th December 2022			0	500	20	439	480
Inactivated Polio Vaccine (IPV)
March	17th May 2022	286		243	0	176	91	67
April	17th May 2022	286		176	70	186	75	60
May	18th August 2022			186	200	225	132	161
June	18th August 2022			225	0	108	162	117
July	18th August 2022			168	0	108	113	60
August	13th December 2022			0	109	300	100	92
Pneumococcal Conjugate Vaccine (PCV)
March	17th May 2022	286		288	400	507	230	181
April	17th May 2022	286		507	400	581	198	326
May	18th August 2022			581	0	356	306	225
June	18th August 2022			356	300	474	431	179
July	18th August 2022			474	0	95	335	379
August	13th December 2022			95	400	322	117	173
Measles–Rubella Vaccine (MR)
March	17th May 2022	372		410	0	280	76	130
April	17th May 2022	372		280	200	310	61	170
May	18th August 2022			290	300	450	81	140
June	18th August 2022			450	200	490	184	160
July	18th August 2022			490	0	320	78	170
August	13th December 2022			320	200	300	134	220
Diphtheria, Tetanus (toxoid) and Pertussis - Hepatitis B - Haemophilus influenzae type b Vaccine (DPT-HepB-Hib)
March	17th May 2022	110		105	300	203	233	202
April	17th May 2022	110		203	300	296	201	207
May	18th August 2022			296	200	218	312	278
June	18th August 2022			218	0	9	431	209
July	18th August 2022			9	0	0	335	9
August	13th December 2022			0	300	0	360	300
Human Papilloma Virus Vaccine (HPV)
March				No Data	No Data	No Data	No Data	No Data
April				No Data	No Data	No Data	No Data	No Data
May				No Data	No Data	No Data	No Data	No Data
June				No Data	No Data	No Data	No Data	No Data
July				No Data	No Data	No Data	No Data	No Data
August	13th December 2022			No Data	No Data	No Data	No Data	No Data

## Sheet: HERONA HOSPITAL
District: MUKONO Name of Health Facility: HERONA HOSPITAL
Month	Date of data abstraction	Target Population (Below 1 Year)	Target Population (Girls _ 10 - 14 years)	Number of usable doses at the beginning of the month (Starting monthly balance of vaccine doses)	Number of vaccine doses received from the district during the month	Number of usable doses in stock at the end of the month (Monthly closing balance of doses)	Number of doses administered (Number of children vaccinated) (Tally Sheets)	Number of doses issued throughout the month (Vaccine and Material Injection Control Book)
Bacille Calmette-Guérin Vaccine (BGC)
March	18th May 2022	160		140	100	160	46	80
April	18th May 2022	160		140	100	140	57	140
May	16th August 2022	160		140	100	140	NO DATA	100
June	16th August 2022	160		140	200	240	NO DATA	100
July	16th August 2022	160		240	0	180	68	60
August
Oral Polio Vaccine (OPV)
March	18th May 2022	300		386	300	450	236	236
April	18th May 2022	300		404	100	350	183	154
May	16th August 2022	300		350	200	314	NO DATA	236
June	16th August 2022	300		314	100	200	NO DATA	214
July	16th August 2022	300		200	0	0	219	200
August
Inactivated Polio Vaccine (IPV)
March	18th May 2022	100		90	100	150	77	40
April	18th May 2022	100		138	50	140	38	48
May	16th August 2022	100		140	50	124	NO DATA	66
June	16th August 2022	100		124	0	97	NO DATA	27
July	16th August 2022	100		97	0	52	44	45
August
Pneumococcal Conjugate Vaccine (PCV)
March	18th May 2022	300		119	200	232	210	87
April	18th May 2022	300		199	200	287	145	112
May	16th August 2022	300		287	100	234	NO DATA	153
June	16th August 2022	300		234	100	196	NO DATA	138
July	16th August 2022	300		196	0	28	166	168
August
Measles–Rubella Vaccine (MR)
March	18th May 2022	100		150	0	110	49	40
April	18th May 2022	100		90	100	160	45	30
May	16th August 2022	100		160	100	170	NO DATA	90
June	16th August 2022	100		170	100	210	NO DATA	60
July	16th August 2022	100		210	0	130	46	80
August
Diphtheria, Tetanus (toxoid) and Pertussis - Hepatitis B - Haemophilus influenzae type b Vaccine (DPT-HepB-Hib)
March	18th May 2022	300		200	200	215	230	185
April	18th May 2022	300		179	200	258	151	121
May	16th August 2022	300		258	150	220	NO DATA	188
June	16th August 2022	300		220	50	100	NO DATA	100
July	16th August 2022	300		139	0	0	178	139
August
Human Papilloma Virus Vaccine (HPV)
March	18th May 2022			No Data	they stopped immunising in August 2021 however they have received a new stock on 16th may 2022.
April	18th May 2022			No Data		No Data.	No Data.	No Data.
May	16th August 2022			No Data		No Data.	No Data.	No Data.
June	16th August 2022			No Data		No Data.	No Data.	No Data.
July	16th August 2022			No Data		No Data.	No Data.	No Data.
August

## Sheet: MUKONO GENERAL HOSPITAL
r
Month	Date of data abstraction	Target Population (Below 1 Year)	Target Population (Girls _ 10 - 14 years)	Number of usable doses at the beginning of the month (Starting monthly balance of vaccine doses)	Number of vaccine doses received from the district during the month	Number of usable doses in stock at the end of the month (Monthly closing balance of doses)	Number of doses administered (Number of children vaccinated) (Tally Sheets)	Number of doses issued throughout the month (Vaccine and Material Injection Control Book)
Bacille Calmette-Guérin Vaccine (BGC)
March	16th May 2022	283		540	1500	760	900	1280
April	16th May 2022	283		720	2000	1880	772	1880
May	15th August 2022	283		1800	0	600	1082	1200
June	15th August 2022	283		540	2000	1440	899	1100
July	15th August 2022	348		1400	0	340	867	1060
August	13th December 2022	348		340	2000	1260	615	1080
Oral Polio Vaccine (OPV)
March	16th May 2022			340	3500	660	2192	3180
April	16th May 2022			600	4000	2100	1999	2500
May	15th August 2022			1940	2000	1000	2646	2940
June	15th August 2022			940	4000	1960	2581	2980
July	15th August 2022	309		1900	100	0	1823	2000
August	13th December 2022	309		0	3000	240	1388	2760
Inactivated Polio Vaccine (IPV)
March	16th May 2022			310	500	255	375	555
April	16th May 2022			245	720	580	361	385
May	15th August 2022			560	100	170	502	490
June	15th August 2022			160	750	405	527	505
July	15th August 2022			400	235	290	495	345
August	13th December 2022	309		290	350	145	249	495
Pneumococcal Conjugate Vaccine (PCV)
March	16th May 2022			616	2400	1364	1104	1652
April	16th May 2022			1336	1800	1764	1152	1372
May	15th August 2022			1696	0	166	1588	1530
June	15th August 2022			126	2800	1326	1560	1600
July	15th August 2022			1302	0	158	1445	1144
August	13th December 2022	309		158	600	0	747	758
Measles–Rubella Vaccine (MR)
March	16th May 2022			860	500	620	319	740
April	16th May 2022			610	1000	1000	331	610
May	15th August 2022			980	0	330	528	650
June	15th August 2022			310	1000	590	540	720
July	15th August 2022			580	1000	990	462	590
August	13th December 2022	309		990	0	250	234	740
Diphtheria, Tetanus (toxoid) and Pertussis - Hepatitis B - Haemophilus influenzae type b Vaccine (DPT-HepB-Hib)
March	16th May 2022			530	2720	1500	1207	1750
April	16th May 2022			1470	1800	1820	1159	1450
May	15th August 2022			1750	500	530	1596	1720
June	15th August 2022			480	1740	560	1571	1660
July	15th August 2022			540	0	0	788	540
August	13th December 2022	309		0	1500	60	725	1440
Human Papilloma Virus Vaccine (HPV)
March	16th May 2022			74	0	20	2	54
April	16th May 2022			19	100	95	5	24
May	15th August 2022			90	0	76	19	14
June	15th August 2022			74	0	68	2	6
July	15th August 2022		111	67	0	64	2	3
August	13th December 2022		111	65	0	59	12	6 THEY FORGOT TO UPDATE THE CONTROL BOOK.

## Sheet: KOJJA HEALTH CENTRE IV
District: MUKONO Name of Health Facility: KOJJA HEALTH CENTRE IV
Month	Date of data abstraction	Target Population (Below 1 Year)	Target Population (Girls _ 10 - 14 years)	Number of usable doses at the beginning of the month (Starting monthly balance of vaccine doses)	Number of vaccine doses received from the district during the month	Number of usable doses in stock at the end of the month (Monthly closing balance of doses)	Number of doses administered (Number of children vaccinated) (Tally Sheets)	Number of doses issued throughout the month (Vaccine and Material Injection Control Book)
Bacille Calmette-Guérin Vaccine (BGC)
March	18th May 2022	209		140	1100	920	153	320
April	18th May 2022	209		920	80	780	133	140
May	16th August 2022	209		780	500	1020	133	260
June	16th August 2022	209		1020	400	1100	120	320
July	16th August 2022	209		1100	0	800	138	300
August	13th December 2022	209		860	400	1020	125	240
Oral Polio Vaccine (OPV)
March	18th May 2022	185		1500	1000	1456	497	1044
April	18th May 2022	185		1456	500	1414	515	542
May	16th August 2022	185		1460	500	1440	427	520
June	16th August 2022	185		1440	500	1418	216	522
July	16th August 2022	185		1438	0	928	422	510
August	13th December 2022	185		880	500	884	393	496
Inactivated Polio Vaccine (IPV)
March	18th May 2022	185		429	0	305	110	124
April	18th May 2022	185		305	100	247	142	158
May	16th August 2022	185		267	200	327	116	140
June	16th August 2022	185		327	200	385	97	42
July	16th August 2022	185		385	0	260	104	125
August	13th December 2022	185		280	100	264	81	354
Pneumococcal Conjugate Vaccine (PCV)
March	18th May 2022	185		680	400	670	406	410
April	18th May 2022	185		670	400	727	432	343
May	16th August 2022	185		732	400	780	340	352
June	16th August 2022	185		780	400	854	330	326
July	16th August 2022	185		854	0	494	328	360
August	13th December 2022	185		492	0	144	281	348
Measles–Rubella Vaccine (MR)
March	18th May 2022	185		420	300	550	87	170
April	18th May 2022	185		550	100	490	58	160
May	16th August 2022	185		500	300	650	74	150
June	16th August 2022	185		No Data	No Data	No Data	No Data	No Data
July	16th August 2022	185		No Data	No Data	No Data	No Data	No Data
August	13th December 2022	185		350	0	180	62	170
Diphtheria, Tetanus (toxoid) and Pertussis - Hepatitis B - Haemophilus influenzae type b Vaccine (DPT-HepB-Hib)
March	18th May 2022	185		700	480	744	408	436
April	18th May 2022	185		744	480	800	424	424
May	16th August 2022			No Data	No Data	No Data	No Data	No Data
June	16th August 2022			No Data	No Data	No Data	No Data	No Data
July	16th August 2022			No Data	No Data	No Data	No Data	No Data
August	13th December 2022			550	500	685	253	365
Human Papilloma Virus Vaccine (HPV)
March	18th May 2022	67		No Data	No Data	No Data	No Data	No Data
April	18th May 2022	67		No Data	No Data	No Data	No Data	No Data
May	16th August 2022			No Data	No Data	No Data	No Data	No Data
June	16th August 2022			No Data	No Data	No Data	No Data	No Data
July	16th August 2022			No Data	No Data	No Data	No Data	No Data
August	13th December 2022			No Data	No Data	No Data	No Data	No Data

## Sheet: NAKIFUMA HEALTH CENTRE III
District: MUKONO Name of Health Facility: NAKIFUMA HEALTH CENTRE III
Month	Date of data abstraction	Target Population (Below 1 Year)	Target Population (Girls _ 10 - 14 years)	Number of usable doses at the beginning of the month (Starting monthly balance of vaccine doses)	Number of vaccine doses received from the district during the month	Number of usable doses in stock at the end of the month (Monthly closing balance of doses)	Number of doses administered (Number of children vaccinated) (Tally Sheets)	Number of doses issued throughout the month (Vaccine and Material Injection Control Book)
Bacille Calmette-Guérin Vaccine (BGC)
March	17th May 2022	165		420	400	220	272	600
April	17th May 2022	165		220	480	300	175	400
May	18th August 2022	165		300	400	220	134	480
June	18th August 2022	165		220	400	300	150	320
July	18th August 2022	165		300	60	0	160	360
August	13th December 2022	165		0	200	0	116	200
Oral Polio Vaccine (OPV)
March	17th May 2022	145		420	700	472	487	648
April	17th May 2022	145		472	500	324	576	648
May	18th August 2022	145		324	1040	647	598	713
June	18th August 2022	145		647	400	309	685	738
July	18th August 2022	145		309	200	45	406	464
August	13th December 2022	145		45	400	0	396	445
Inactivated Polio Vaccine (IPV)
March	17th May 2022	145		180	200	169	175	211
April	17th May 2022	145		180	160	155	153	174
May	18th August 2022	145		155	200	175	145	180
June	18th August 2022	145		175	200	263	146	112
July	18th August 2022	145		263	0	141	98	122
August	13th December 2022	145		141	40	46	131	135
Pneumococcal Conjugate Vaccine (PCV)
March	17th May 2022	145		346	515	239	585	622
April	17th May 2022	145		229	444	271	443	402
May	18th August 2022	145		271	400	150	455	521
June	18th August 2022	145		150	492	222	410	420
July	18th August 2022	145		222	124	6	329	340
August	13th December 2022	145		6	0	0	0	6
Measles–Rubella Vaccine (MR)
March	17th May 2022	145		250	150	140	101	260
April	17th May 2022	145		140	300	320	90	120
May	18th August 2022	145		310	190	370	114	130
June	18th August 2022	145		320	180	320	141	180
July	18th August 2022	145		320	0	130	95	190
August	13th December 2022	145		130	240	180	111	190
Diphtheria, Tetanus (toxoid) and Pertussis - Hepatitis B - Haemophilus influenzae type b Vaccine (DPT-HepB-Hib)
March	17th May 2022	145		410	606	335	637	681
April	17th May 2022	145		335	440	260	434	515
May	18th August 2022	145		260	540	242	476	558
June	18th August 2022	145		242	580	255	512	567
July	18th August 2022	145		255	190	5	381	440
August	13th December 2022	145		5	300	0	329	305
Human Papilloma Virus Vaccine (HPV)
March	17th May 2022			No Data	No Data	No Data	No Data	No Data
April	17th May 2022			No Data	No Data	No Data	No Data	No Data
May	18th August 2022			No Data	No Data	No Data	No Data	No Data
June	18th August 2022			No Data	No Data	No Data	No Data	No Data
July	18th August 2022			No Data	No Data	No Data	No Data	No Data
August	13th December 2022			300	0	298	0	2

## Sheet: KASAWO HEALTH CENTRE III
r
Month	Date of data abstraction	Target Population (Below 1 Year)	Target Population (Girls _ 10 - 14 years)	Number of usable doses at the beginning of the month (Starting monthly balance of vaccine doses)	Number of vaccine doses received from the district during the month	Number of usable doses in stock at the end of the month (Monthly closing balance of doses)	Number of doses administered (Number of children vaccinated) (Tally Sheets)	Number of doses issued throughout the month (Vaccine and Material Injection Control Book)
Bacille Calmette-Guérin Vaccine (BGC)
March	17th May 2022	78		220	520	400	104	340
April	17th May 2022	78		380	220	380	98	220
May	18th August 2022	78		360	100	260	72	200
June	18th August 2022	78		240	340	360	102	220
July	18th August 2022	90		340	0	100	76	240
August	13th December 2022	90		160	220	60	112	260
Oral Polio Vaccine (OPV)
March	17th May 2022	78		40	1000	680	314	360
April	17th May 2022	78		620	160	380	329	400
May	18th August 2022	78		340	260	200	332	400
June	18th August 2022	78		140	600	380	310	360
July	18th August 2022	380		320	120	120	302	320
August	13th December 2022	380		80	700	340	317	440
Inactivated Polio Vaccine (IPV)
March	17th May 2022	78		70	150	125	94	95
April	17th May 2022	78		105	50	90	105	65
May	18th August 2022	78		80	85	65	79	100
June	18th August 2022	78		55	470	430	78	95
July	18th August 2022	380		420	85	410	69	95
August	13th December 2022	380		410	25	315	100	120
Pneumococcal Conjugate Vaccine (PCV)
March	17th May 2022	78		142	470	532	277	80
April	17th May 2022	78		492	100	318	259	274
May	18th August 2022	78		236	142	164	265	214
June	18th August 2022	78		128	400	308	249	220
July	18th August 2022	380		276	64	134	230	206
August	13th December 2022	380		134	68	0	188	202
Measles–Rubella Vaccine (MR)
March	17th May 2022	78		80	400	300	55	180
April	17th May 2022	78		300	20	220	58	100
May	18th August 2022	78		210	0	90	61	20
June	18th August 2022	78		80	500	490	53	90
July	18th August 2022	336		480	0	320	76	160
August	13th December 2022	336		320	0	160	92	160
Diphtheria, Tetanus (toxoid) and Pertussis - Hepatitis B - Haemophilus influenzae type b Vaccine (DPT-HepB-Hib)
March	17th May 2022	78		170	540	410	288	310
April	17th May 2022	78		370	300	460	271	210
May	18th August 2022	78		430	100	240	269	290
June	18th August 2022	78		200	340	290	249	250
July	18th August 2022	380		260	90	130	230	220
August	13th December 2022	380		130	330	80	245	380
Human Papilloma Virus Vaccine (HPV)
March	17th May 2022		28	2	0	0	NO DATA	2
April	17th May 2022		28	No Data	No Data	No Data	No Data	No Data
May	18th August 2022		28	200	200	0	400	400
June	18th August 2022		28	No Data	No Data	No Data	No Data	No Data
July	18th August 2022		28	No Data	No Data	No Data	No Data	No Data
August	13th December 2022		29	0	50	40	10	10

## Sheet: GOMA HEALTH CENTRE III
District: MUKONO Name of Health Facility: GOMA HEALTH CENTRE III
Month	Date of data abstraction	Target Population (Below 1 Year)	Target Population (Girls _ 10 - 14 years)	Number of usable doses at the beginning of the month (Starting monthly balance of vaccine doses)	Number of vaccine doses received from the district during the month	Number of usable doses in stock at the end of the month (Monthly closing balance of doses)	Number of doses administered (Number of children vaccinated) (Tally Sheets)	Number of doses issued throughout the month (Vaccine and Material Injection Control Book)
Bacille Calmette-Guérin Vaccine (BGC)
March	18th May 2022	193		580	300	540	116	340
April	18th May 2022	193		540	0	320	115	320
May	15th August 2022	193		320	300	340	132	280
June	15th August 2022	193		340	300	420	118	220
July	15th August 2022	193		420	0	160	96	260
August	13th Deecember 2022	193		160	400	260	140	300
Oral Polio Vaccine (OPV)
March	18th May 2022	171		920	500	882	511	538
April	18th May 2022	171		882	0	387	487	495
May	15th August 2022	171		387	1000	740	560	647
June	15th August 2022	171		740	1000	1198	491	542
July	15th August 2022	171		1235	0	740	475	48
August	13th Deecember 2022	171		740	300	446	559	594
Inactivated Polio Vaccine (IPV)
March	18th May 2022	171		160	150	210	117	100
April	18th May 2022	171		210	0	103	114	107
May	15th August 2022	171		103	150	120	153	133
June	15th August 2022	171		120	0	142	119	-22
July	15th August 2022	171		142	0	50	127	93
August	13th Deecember 2022	171		50	150	75	145	125
March	18th May 2022	171		668	400	674	403	394
April	18th May 2022	171		674	0	376	388	298
May	15th August 2022	171		376	800	752	326	424
June	15th August 2022	171		752	400	770	364	382
July	15th August 2022	171		770	0	516	390	254
August	13th December 2022	171		516	0	116	433	400
Measles–Rubella Vaccine (MR)
March	18th May 2022	171		520	500	820	104	200
April	18th May 2022	171		820	0	690	94	130
May	15th August 2022	171		690	0	470	137	200
June	15th August 2022	171		470	0	300	133	170
July	15th August 2022	171		428	0	0	115	428
August	13th December 2022	171		120	300	210	134	210
Diphtheria, Tetanus (toxoid) and Pertussis - Hepatitis B - Haemophilus influenzae type b Vaccine (DPT-HepB-Hib)
March	18th May 2022	171		397	720	623	485	494
April	18th May 2022	171		623	0	238	432	385
May	15th August 2022	171		238	500	300	465	438
June	15th August 2022	171		300	500	428	386	372
July	15th August 2022	171		428	0	0	394	428
August	13th December 2022	1717		0	300	0	326	300
Human Papilloma Virus Vaccine (HPV)
March	18th May 2022			No Data	No Data	No Data	No Data	No Data
April	18th May 2022			No Data	No Data	No Data	No Data	No Data
May	15th August 2022			105	480	440	226	145
June	15th August 2022			440	0	300	144	140
July	15th August 2022			235	0	235	0	0
August	13th December 2022			0	0	0	0	0

## Sheet: NAGOJJE HEALTH CENTRE III
District: MUKONO Name of Health Facility: NAGOJJE HEALTH CENTRE III
Month	Date of data abstraction	Target Population (Below 1 Year)	Target Population (Girls _ 10 - 14 years)	Number of usable doses at the beginning of the month (Starting monthly balance of vaccine doses)	Number of vaccine doses received from the district during the month	Number of usable doses in stock at the end of the month (Monthly closing balance of doses)	Number of doses administered (Number of children vaccinated) (Tally Sheets)	Number of doses issued throughout the month (Vaccine and Material Injection Control Book)
Bacille Calmette-Guérin Vaccine (BGC)
March	19th May 2022	63		280	200	180	31	300
April	19th May 2022	63		160	200	200	26	160
May	17th August 2022	63		200	300	220	63	280
June	17th August 2022	63		200	200	100	66	300
July	17th August 2022	63		80	100	0	55	180
August	14th December 2022	63		0	100	40	23	60
Oral Polio Vaccine (OPV)
March	19th May 2022	63		340	400	397	140	343
April	19th May 2022	63		380	400	460	174	320
May	17th August 2022	63		440	300	416	230	324
June	17th August 2022	63		396	200	300	218	296
July	17th August 2022	63		280	100	116	187	264
August	14th December 2022	63		100	10	4	91	106
Inactivated Polio Vaccine (IPV)
March	19th May 2022	63		80	100	110	33	70
April	19th May 2022	63		105	100	95	64	15
May	17th August 2022	63		90	100	75	74	115
June	17th August 2022	63		65	100	70	66	95
July	17th August 2022	63		60	0	0	66	60
August	14th December 2022	63		0	50	10	30	40
Pneumococcal Conjugate Vaccine (PCV)
March	19th May 2022	63		364	200	352	123	212
April	19th May 2022	63		340	400	496	149	244
May	17th August 2022	63		484	100	368	193	216
June	17th August 2022	63		348	200	324	185	224
July	17th August 2022	63		308	100	188	173	220
August	14th December 2022	63		188	0	52	121	136
Measles–Rubella Vaccine (MR)
March	19th May 2022	63		210	100	170	22	140
April	19th May 2022	63		160	200	210	37	150
May	17th August 2022	63		200	300	330	69	170
June	17th August 2022	63		320	100	250	88	170
July	17th August 2022	63		240	100	190	107	150
August	14th December 2022	63		130	50	130	31	50
Diphtheria, Tetanus (toxoid) and Pertussis - Hepatitis B - Haemophilus influenzae type b Vaccine (DPT-HepB-Hib)
March	19th May 2022	63		260	300	259	135	301
April	19th May 2022	63		239	300	330	164	209
May	17th August 2022	63		320	300	270	207	350
June	17th August 2022	63		250	100	240	182	110
July	17th August 2022	63		225	0	24	180	201
August	14th December 2022	63		0	100	35	90	65
Human Papilloma Virus Vaccine (HPV)
March	19th May 2022	39		No Data	No Data	No Data	No Data	No Data
April	19th May 2022	39		139	0	138	No Data	1
May	17th August 2022	39		0	450	0	485	450
June	17th August 2022	39		0	300	271	61	29
July	17th August 2022	39		270	0	211	NO DATA	60
August	14th December 2022	39		198	0	198	0	0

## Sheet: KYETUME CBHC HEALTH CENTRE III
District: MUKONO Name of Health Facility: KYETUME CBHC HEALTH CENTRE III
Month	Date of data abstraction	Target Population (Below 1 Year)	Target Population (Girls _ 10 - 14 years)	Number of usable doses at the beginning of the month (Starting monthly balance of vaccine doses)	Number of vaccine doses received from the district during the month	Number of usable doses in stock at the end of the month (Monthly closing balance of doses)	Number of doses administered (Number of children vaccinated) (Tally Sheets)	Number of doses issued throughout the month (Vaccine and Material Injection Control Book)
Bacille Calmette-Guérin Vaccine (BGC)
March	18th May 2022	30		180	0	80	27	100
April	18th May 2022	30		60	200	180	29	80
May	16th August 2022	30		180	0	80	30	100
June	16th August 2022	30		80	220	180	31	120
July	16th August 2022	30		180	0	80	33	100
August	13th December 2022	30		80	160	120	29	120
Oral Polio Vaccine (OPV)
March	18th May 2022	60		220	0	20	141	200
April	18th May 2022	60		300	0	120	175	180
May	16th August 2022	60		380	0	180	141	200
June	16th August 2022	60		180	300	287	175	193
July	16th August 2022	60		287	0	120	155	167
August	13th December 2022	60		120	300	119	114	301
Inactivated Polio Vaccine (IPV)
March	18th May 2022	40		80	0	10	40	100
April	18th May 2022	40		0	100	60	65	40
May	16th August 2022	40		160	0	150	38	10
June	16th August 2022	40		150	30	95	42	55
July	16th August 2022	40		95	0	36	53	59
August	13th December 2022	40		36	80	70	31	46
Pneumococcal Conjugate Vaccine (PCV)
March	18th May 2022	60		220	0	100	124	120
April	18th May 2022	60		84	200	200	135	84
May	16th August 2022	60		88	200	160	123	128
June	16th August 2022	60		160	0	52	147	108
July	16th August 2022	60		52	200	104	147	252
August	13th December 2022	60		35	0	0	90	35
Measles–Rubella Vaccine (MR)
March	18th May 2022	50		170	0	120	52	50
April	18th May 2022	50		110	100	170	31	30
May	16th August 2022	50		170	100	100	28	170
June	16th August 2022	50		100	40	290	48	-150
July	16th August 2022	50		290	0	220	45	70
August	13th December 2022	50		220	100	170	58	150
Diphtheria, Tetanus (toxoid) and Pertussis - Hepatitis B - Haemophilus influenzae type b Vaccine (DPT-HepB-Hib)
March	18th May 2022	60		140	0	30	153	110
April	18th May 2022	60		0	400	260	169	140
May	16th August 2022	60		260	0	150	131	110
June	16th August 2022	60		150	150	128	161	172
July	16th August 2022	60		128	30	10	145	148
August	13th December 2022	60		20	190	120	131	90
Human Papilloma Virus Vaccine (HPV)
March	18th May 2022		40	they last vaccinated in February 2022
April	18th May 2022		40	No Data	No Data	No Data	No Data	No Data
May	16th August 2022		40	No Data	No Data	No Data	No Data	No Data
June	16th August 2022		40	No Data	No Data	No Data	No Data	No Data
July	16th August 2022		40	217	0	217	81	No Data
August	13th December 2022		40	136	0	127	0	9

## Sheet: TAKAJJUNGE HEALTH CENTRE III
r
Month	Date of data abstraction	Target Population (Below 1 Year)	Target Population (Girls _ 10 - 14 years)	Number of usable doses at the beginning of the month (Starting monthly balance of vaccine doses)	Number of vaccine doses received from the district during the month	Number of usable doses in stock at the end of the month (Monthly closing balance of doses)	Number of doses administered (Number of children vaccinated) (Tally Sheets)	Number of doses issued throughout the month (Vaccine and Material Injection Control Book)
Bacille Calmette-Guérin Vaccine (BGC)
March	18th April 2022			160	0	60	42	100
April	16th May 2022			40	200	160	39	80
May	15th August 2022			120	100	160	35	60
June	15th August 2022			140	100	160	24	80
July	15th August 2022			140	0	60	31	80
August	14th December 2022			60	0	0	18	60
Oral Polio Vaccine (OPV)
March	18th April 2022			240	0	80	176	160
April	16th May 2022			40	200	140	129	100
May	15th August 2022			100	200	160	165	140
June	15th August 2022			120	240	200	175	160
July	15th August 2022			180	140	180	154	140
August	14th December 2022			180	0	20	114	160
Inactivated Polio Vaccine (IPV)
March	18th April 2022			95	60	110	48	45
April	16th May 2022			100	0	70	29	30
May	15th August 2022			70	50	80	49	40
June	15th August 2022			70	50	75	46	45
July	15th August 2022			70	0	25	46	45
August	14th December 2022			25	10	0	26	35
Pneumococcal Conjugate Vaccine (PCV)
March	18th April 2022			192	0	72	137	120
April	16th May 2022			48	140	120	94	28
May	15th August 2022			92	200	176	138	116
June	15th August 2022			152	100	124	149	128
July	15th August 2022			104	140	124	130	120
August	14th December 2022			124	0	12	108	112
Measles–Rubella Vaccine (MR)
March	18th April 2022			180	0	80	47	100
April	16th May 2022			60	140	160	32	40
May	15th August 2022			150	100	190	45	60
June	15th August 2022			170	50	140	64	80
July	15th August 2022			130	50	120	49	60
August	14th December 2022			120	20	70	47	70
Diphtheria, Tetanus (toxoid) and Pertussis - Hepatitis B - Haemophilus influenzae type b Vaccine (DPT-HepB-Hib)
March	18th April 2022			170	0	40	152	130
April	16th May 2022			10	200	130	114	70
May	15th August 2022			100	200	180	148	120
June	15th August 2022			150	20	0	157	170
July	15th August 2022			20	0	0	27	20
August				VACCINE OUT OF STOCK	0	0	0	0
Human Papilloma Virus Vaccine (HPV)
March	18th April 2022			50	50	50	100	50
April	16th May 2022			47	0	41	9	6
May	15th August 2022			41	50	90	1	1
June	15th August 2022			90	0	88	2	2
July	15th August 2022			88	200	285	3	3
August	14th December 2022			285	0	165	119	120

[truncated: 5 more sheets: MBALIGA HEALTH CENTRE III, KYUNGU HEALTH CENTRE II, NANTABULIRIRWA HEALTH CANTRE II, KYAMPISI HEALTH CENTRE II, NYANJA HEALTH CENTRE II]
