# Supplementary material for: Vaccine wastage rates and attributed factors in rural and urban areas in Uganda: Case of Mukono and Kalungu districts
Source: PLOS Glob Public Health. 2025 Jun 10;5(6):e0003745. doi: 10.1371/journal.pgph.0003745 (PMC12151339; doi:10.1371/journal.pgph.0003745)
Supplement: S3 Data — (XLSX) [file pgph.0003745.s003.xlsx]

## Sheet: KALUNGU DISTRICT
Case ID	Level of Education	Cadre of Health Worker	Years of Service	Vaccine_Wastage_Knowledge_Attitudes	MDVP_Awareness	Reuse_Open_Vial_Cold Chain	Reuse_Open_Vial_VVM_1_2	Reuse_Open_Vial_28 days	Open_Vial_Discarded_Outreach	Receipt_Vaccine_Wastage_Targets	Vaccine_Stocking_Affected_Wastage	Vaccine_Stockouts_High_Vaccine_Wastage	Vaccine_Wastage_Management_Training	General_Vaccination-related_Practices	Opening_BCG_MR_Vaccination_Session	Diff_National_Policy_Practice	Length_Opening_Reconstituted_BCG_MR	General_Vaccine_Wastage-related_Practices	Base_Forecasting_Vaccine_Needs	Point_Request_Vaccines_DVS	Lost_Damaged_Vaccines_atleast_Once_One_Month	Data_Variables_Calculate_Vaccine_Wastage	Calculating_Vaccine_Wastage_Rates	Calculating_Open_Vial_Vaccine_Wastage_Rates	Calculating_Closed_Vial_Vaccine_Wastage_Rates	Monitoring_Cold_Chain_Temp	Observing_Temperature_Monitoring_Chart	Daily_Monitoring_Cold_Chain_Temperatures	Reasons_Vaccine_Wastage	During your years of service in the vaccination clinic, have you experienced vaccine wastage due to any of the following reasons: (Tick any of the responses that applies)	Cold_Chain_Failure	Spillage_of_Vaccines	Inability_to_Withdraw_All_Doses	Vaccine_Storage_Space_Constraints	Discarding_Open_Vial_6_hours_Reconstitution	Discarding_Open_Vials_End_Vaccination_Session	VVM_Status	Expiry_of_Vaccines	Breakage_of_Vial	Temperature_Excursions	Other_Reason_Vaccine_Wastage	Other_Reason_Specified	Ways_Reducing_Vaccine_Wastage	Ways_Reducing_Vaccine_Wastage	Improve_Stock_Management	Implement_Multi_Dose_Vial_Policy	Earliest_Expiry_First_Out	Minimize_Misuse	Conducting_Shake_Test
1	Diploma	Assistant Nursing Officer	4		Yes	Yes	Yes	No	Yes	No	Yes	Yes	No		I open the vaccine vial as soon as an eligible child comes to the facility	Yes	6 hours		Target population	Monthly	No	No				Twice		Yes		Inability to withdraw all doses from vial Discarding an open vial 6 hours after reconstitution Discarding open vials at the end of the vaccination session	0	0	1	0	1	1	0	0	0	0	No			Implement Multi – Dose Vial Policy Earliest Expiry First Out (EEFO) Conducting the shake test	0	1	1	0	1
2	Certificate	Nursing assistant	12		No					No	No	No	No		I open the vaccine vial only when a minimum number of children that can consume the doses in the vial have gathered at the facility	No	6 hours		Target population	When the number of vaccine vials in the fridge are few and they are expected not to run for a day or two	No	No				Twice		Yes		Inability to withdraw all doses from vial Discarding open vials at the end of the vaccination session	0	0	1	0	0	1	0	0	0	0	No			Earliest Expiry First Out (EEFO)	0	0	1	0	0
3	Diploma	Assistant Nursing Officer	3		Yes	Yes	Yes	No	Yes	Yes	No	No	No		I open the vaccine vial as soon as an eligible child comes to the facility	No	6 hours		Target population	Quarterly	No	No				Twice		No		Discarding an open vial 6 hours after reconstitution Discarding open vials at the end of the vaccination session	0	0	0	0	1	1	0	0	0	0	Yes	High doses for BCG vial yet less babies vaccinated.		Earliest Expiry First Out (EEFO)	0	0	1	0	0
4	Certificate	Enrolled Nurse	7		Yes	Yes	Yes	No	Yes	No	No	No	Yes		I open the vaccine vial as soon as an eligible child comes to the facility	No	6 hours		Target population	In case of stock out but the district provides every month	No	No				Twice		Yes		Discarding an open vial 6 hours after reconstitution Breakage of vial Discarding open vials at the end of the vaccination session VVM status	0	0	0	0	1	1	1	0	1	0	Yes	Poor handling		Earliest Expiry First Out (EEFO)	0	0	1	0	0
5	Diploma	Public health nurse	9		Yes	Yes	Yes	Yes	Yes	Yes	Yes	No	Yes		I open the vaccine vial as soon as an eligible child comes to the facility	No	6 hours		Previous number of vaccines used	Monthly	No	Yes	Yes	Yes	Yes	Twice		Yes		Inability to withdraw all doses from vial Discarding an open vial 6 hours after reconstitution Discarding open vials at the end of the vaccination session	0	0	1	0	1	1	0	0	0	0	No			Implement Multi – Dose Vial Policy Earliest Expiry First Out (EEFO) Improve stock Management	1	1	1	0	0
6	Certificate	Enrolled Nurse	2		Yes	Yes	Yes	Yes	Yes	Yes	No	No	No		I open the vaccine vial as soon as an eligible child comes to the facility	No	6 hours		Target population	Monthly	No	Yes	Yes	Yes	Yes	Twice		Yes		Spillage of vaccine Discarding an open vial 6 hours after reconstitution Discarding open vials at the end of the vaccination session	0	1	0	0	1	1	0	0	0	0	No			Implement Multi – Dose Vial Policy Earliest Expiry First Out (EEFO) Minimize misuse	0	1	1	1	0
7	Certificate	Nursing Assistant	25		Yes	Yes	Yes	Yes	Yes	Yes	No	No	Yes		I open the vaccine vial as soon as an eligible child comes to the facility	No	6 hours		Target population	When the the stock of vaccine has reduced	No	Yes	Yes	Yes	Yes	Twice		Yes		Discarding an open vial 6 hours after reconstitution Discarding open vials at the end of the vaccination session	0	0	0	0	1	1	0	0	0	0	No			Improve stock Management Implement Multi – Dose Vial Policy Earliest Expiry First Out (EEFO) Minimize misuse Conducting the shake test	1	1	1	1	1
8	Certificate	Nursing Assistant	12		Yes	No	No	No	Yes	No	No	No	No		I open the vaccine vial as soon as an eligible child comes to the facility	No	6 hours		Target population	Monthly	No	No				Twice		Yes		Discarding an open vial 6 hours after reconstitution Discarding open vials at the end of the vaccination session VVM status Expiry of vaccines Breakage of vial	0	0	0	0	1	1	1	1	1	0	No			Earliest Expiry First Out (EEFO)	0	0	1	0	0
9	Certificate	Enrolled midwife	1		Yes	Yes	Yes	Yes	Yes	Yes	No	No	No		I open the vaccine vial as soon as an eligible child comes to the facility	No	6 hours		Previous number of vaccines used	When the vaccines stock at hand has reduced	No	No				Twice		Yes		Discarding open vials at the end of the vaccination session Discarding an open vial 6 hours after reconstitution Breakage of vial VVM status Temperature excursions (heat or freezing)	0	0	0	0	1	1	1	0	1	1	No			Earliest Expiry First Out (EEFO) Minimize misuse	0	0	1	1	0
10	Diploma	Registered Comprehensive Nurse	3		Yes	Yes	Yes	Yes	Yes	No	No	No	No		I open the vaccine vial only when a minimum number of children that can consume the doses in the vial have gathered at the facility	Yes	6 hours		Previous number of vaccines used	When there's stock outs, reduced quantities	No	No				Twice		Yes		Discarding an open vial 6 hours after reconstitution Discarding open vials at the end of the vaccination session	0	0	0	0	1	1	0	0	0	0	No			Improve stock Management	1	0	0	0	0
11	Certificate	Midwife	2		Yes	Yes	Yes	No	No	Yes	No	No	Yes		I open the vaccine vial only when a minimum number of children that can consume the doses in the vial have gathered at the facility	No	6 hours		Don't Know	I don't know	No	Yes	Yes	Yes	Yes	Twice		Yes		Spillage of vaccine VVM status	0	1	0	0	0	0	1	0	0	0	No			Improve stock Management Implement Multi – Dose Vial Policy Earliest Expiry First Out (EEFO) Minimize misuse Conducting the shake test	1	1	1	1	1
12	Diploma	In charge	10		Yes	Yes	Yes	Yes	Yes	No	No	No	Yes		I open the vaccine vial only when a minimum number of children that can consume the doses in the vial have gathered at the facility	Yes	6 hours		Previous number of vaccines used	When we have stock outs	No	Yes	Yes	Yes	Yes	Twice		Yes		Discarding an open vial 6 hours after reconstitution Discarding open vials at the end of the vaccination session	0	0	0	0	1	1	0	0	0	0	No			Improve stock Management Implement Multi – Dose Vial Policy Earliest Expiry First Out (EEFO) Minimize misuse Conducting the shake test	1	1	1	1	1
13	Diploma	Registered midwife	30		Yes	Yes	Yes	No	Yes	No	No	No	Yes		I open the vaccine vial as soon as an eligible child comes to the facility	No	6 hours		Previous number of vaccines used	Everymonth	No	Yes	Yes	Yes	Yes	Twice		Yes		Discarding an open vial 6 hours after reconstitution Discarding open vials at the end of the vaccination session VVM status	0	0	0	0	1	1	1	0	0	0	Yes	At one time a health worker came from an out reach and forgot to return vaccines in the fridge		Improve stock Management Implement Multi – Dose Vial Policy Earliest Expiry First Out (EEFO) Minimize misuse Conducting the shake test	1	1	1	1	1
14	Certificate	Nursing assistant	10		Yes	Yes	Yes	Yes	Yes	No	No	No	No		I open the vaccine vial as soon as an eligible child comes to the facility	No	6 hours		Target population	When we have stock outs	No	No				Twice		Yes		Discarding an open vial 6 hours after reconstitution Discarding open vials at the end of the vaccination session VVM status Expiry of vaccines Breakage of vial Temperature excursions (heat or freezing)	0	0	0	0	1	1	1	1	1	1	No			Improve stock Management Implement Multi – Dose Vial Policy Earliest Expiry First Out (EEFO) Minimize misuse Conducting the shake test	1	1	1	1	1
15	Certificate	Enrolled nurse	5		Yes	Yes	Yes	No	Yes	Yes	Yes	No	No		I open the vaccine vial as soon as an eligible child comes to the facility	No	6 hours		Target population	Beginning of month	No	Yes	No	Yes	No	Twice		No		Discarding an open vial 6 hours after reconstitution Discarding open vials at the end of the vaccination session	0	0	0	0	1	1	0	0	0	0	No			Improve stock Management Implement Multi – Dose Vial Policy Earliest Expiry First Out (EEFO) Minimize misuse Conducting the shake test	1	1	1	1	1
16	Certificate	Enrolled Nurse	7		Yes	Yes	Yes	Yes	Yes	Yes	No	No	Yes		I open the vaccine vial as soon as an eligible child comes to the facility	No	6 hours		Target population	When stock is low or there are stock outs	No	Yes	Yes	Yes	Yes	Twice		Yes		Discarding an open vial 6 hours after reconstitution Discarding open vials at the end of the vaccination session VVM status	0	0	0	0	1	1	1	0	0	0	No			Improve stock Management Implement Multi – Dose Vial Policy Earliest Expiry First Out (EEFO) Minimize misuse Conducting the shake test	1	1	1	1	1
17	Certificate	Enrolled nurse	4		No					No	No	No	No		I open the vaccine vial only when a minimum number of children that can consume the doses in the vial have gathered at the facility	No	6 hours		Don't Know	When there is stock outs	No	No				Twice		Yes		Inability to withdraw all doses from vial Discarding an open vial 6 hours after reconstitution Discarding open vials at the end of the vaccination session Temperature excursions (heat or freezing)	0	0	1	0	1	1	0	0	0	1	No			Improve stock Management Implement Multi – Dose Vial Policy Earliest Expiry First Out (EEFO) Minimize misuse	1	1	1	1	0
18	Certificate	Nursing assistant	10		Yes	Yes	Yes	Yes	Yes	No	No	Yes	No		I open the vaccine vial only when a minimum number of children that can consume the doses in the vial have gathered at the facility	No	Don’t Know		Target population	When stock is low	Yes	Yes	Yes	Yes	Yes	Twice		Yes		Inability to withdraw all doses from vial Vaccine storage space constraints Discarding an open vial 6 hours after reconstitution Discarding open vials at the end of the vaccination session VVM status Expiry of vaccines	0	0	1	1	1	1	1	1	0	0	No			Improve stock Management Implement Multi – Dose Vial Policy Conducting the shake test	1	1	0	0	1
19	Certificate	Enrolled Midwife	2		No					No	No	No	No		I open the vaccine vial as soon as an eligible child comes to the facility	No	6 hours		Previous number of vaccines used	2 monthly	No	No				Twice		Yes		Inability to withdraw all doses from vial Vaccine storage space constraints Discarding an open vial 6 hours after reconstitution Discarding open vials at the end of the vaccination session Expiry of vaccines Breakage of vial	0	0	1	1	1	1	0	1	1	0	No			Improve stock Management Implement Multi – Dose Vial Policy Earliest Expiry First Out (EEFO) Minimize misuse	1	1	1	1	0
20	Diploma	Clinical officer	4		Yes	Yes	Yes	Yes	Yes	Yes	No	No	Yes		I open the vaccine vial as soon as an eligible child comes to the facility	No	6 hours		Previous number of vaccines used	Monthly	No	Yes	Yes	Yes	Yes	Twice		Yes		Discarding an open vial 6 hours after reconstitution Discarding open vials at the end of the vaccination session VVM status Expiry of vaccines Breakage of vial	0	0	0	0	1	1	1	1	1	0	No			Improve stock Management Implement Multi – Dose Vial Policy Earliest Expiry First Out (EEFO) Minimize misuse	1	1	1	1	0
21	Certificate	Enrolled nurse	1		No					Yes	No	No	Yes		I open the vaccine vial only when a minimum number of children that can consume the doses in the vial have gathered at the facility	No	6 hours		Target population	Monthly	No	Yes	Yes	Yes	Yes	Twice		Yes		Discarding an open vial 6 hours after reconstitution Discarding open vials at the end of the vaccination session Breakage of vial	0	0	0	0	1	1	0	0	1	0	No			Improve stock Management Implement Multi – Dose Vial Policy Earliest Expiry First Out (EEFO) Minimize misuse	1	1	1	1	0
[truncated: 2 more columns]
