# Supplementary material for: Vaccine wastage rates and attributed factors in rural and urban areas in Uganda: Case of Mukono and Kalungu districts
Source: PLOS Glob Public Health. 2025 Jun 10;5(6):e0003745. doi: 10.1371/journal.pgph.0003745 (PMC12151339; doi:10.1371/journal.pgph.0003745)
Supplement: S4 Data — (XLSX) [file pgph.0003745.s004.xlsx]

## Sheet: MUKONO DISTRICT
Case ID	Level of Education	Cadre of Health Worker	Years of Service	Vaccine_Wastage_Knowledge_Attitudes	MDVP_Awareness	Reuse_Open_Vial_Cold Chain	Reuse_Open_Vial_VVM_1_2	Reuse_Open_Vial_28 days	Open_Vial_Discarded_Outreach	Receipt_Vaccine_Wastage_Targets	Vaccine_Stocking_Affected_Wastage	Vaccine_Stockouts_High_Vaccine_Wastage	Vaccine_Wastage_Management_Training	General_Vaccination-related_Practices	Opening_BCG_MR_Vaccination_Session	Diff_National_Policy_Practice	Length_Opening_Reconstituted_BCG_MR	General_Vaccine_Wastage-related_Practices	Base_Forecasting_Vaccine_Needs	Point_Request_Vaccines_DVS	Lost_Damaged_Vaccines_atleast_Once_One_Month	Data_Variables_Calculate_Vaccine_Wastage	Calculating_Vaccine_Wastage_Rates	Calculating_Open_Vial_Vaccine_Wastage_Rates	Calculating_Closed_Vial_Vaccine_Wastage_Rates	Monitoring_Cold_Chain_Temp	Observing_Temperature_Monitoring_Chart	Daily_Monitoring_Cold_Chain_Temperatures	Reasons_Vaccine_Wastage	Reasons_Vaccine_Wastage_List	Cold_Chain_Failure	Spillage_of_Vaccines	Inability_to_Withdraw_All_Doses	Vaccine_Storage_Space_Constraints	Discarding_Open_Vial_6_hours_Reconstitution	Discarding_Open_Vials_End_Vaccination_Session	VVM_Status	Expiry_of_Vaccines	Breakage_of_Vial	Temperature_Excursions	Other_Reason_Vaccine_Wastage	Other_Reason_Specified	Ways_Reducing_Vaccine_Wastage	Ways_Reducing_Vaccine_Wastage	Improve_Stock_Management	Implement_Multi_Dose_Vial_Policy	Earliest_Expiry_First_Out	Minimize_Misuse	Conducting_Shake_Test
1	Certificate	Nursing Assistant	10		No					No	Yes	No	No		I open the vaccine vial only when a minimum number of children that can consume the doses in the vial have gathered at the facility	Yes	Don’t Know		Don't Know	When its about to get finished.	No	No				Twice		Yes		Spillage of vaccine Inability to withdraw all doses from vial Discarding an open vial 6 hours after reconstitution Discarding open vials at the end of the vaccination session Breakage of vial	0	1	1	0	1	1	0	0	1	0	No			Improve stock Management Earliest Expiry First Out (EEFO) Minimize misuse	1	0	1	1	0
2	Certificate	Enrolled midwife	1		No					Yes	Yes	No	No		I open the vaccine vial as soon as an eligible child comes to the facility	No	6 hours		Target population	Monthly	No	No				Twice		No		Inability to withdraw all doses from vial Discarding an open vial 6 hours after reconstitution	0	0	1	0	1	0	0	0	0	0	No			Improve stock Management Earliest Expiry First Out (EEFO) Minimize misuse Conducting the shake test	1	0	1	1	1
3	Certificate	Enrolled midwife	1		Yes	Yes	Yes	No	Yes	No	No	No	No		I open the vaccine vial only when a minimum number of children that can consume the doses in the vial have gathered at the facility	No	6 hours		Target population	Every 2 weeks	No	No				Twice		Yes		Discarding an open vial 6 hours after reconstitution Discarding open vials at the end of the vaccination session	0	0	0	0	1	1	0	0	0	0	No			Improve stock Management Earliest Expiry First Out (EEFO) Minimize misuse Conducting the shake test	1	0	1	1	1
4	Diploma	Assistant Nursing Officer	2		No					No	No	No	No		I open the vaccine vial as soon as an eligible child comes to the facility	No	6 hours		Previous number of vaccines used	Monthly	No	No				Twice		Yes		Discarding an open vial 6 hours after reconstitution Discarding open vials at the end of the vaccination session	0	0	0	0	1	1	0	0	0	0	No			Improve stock Management Implement Multi – Dose Vial Policy Earliest Expiry First Out (EEFO)	1	1	1	0	0
5	Certificate	Nursing Assistant	20		Yes	Yes	Yes	No	Yes	No	Yes	No	Yes		I open the vaccine vial only when a minimum number of children that can consume the doses in the vial have gathered at the facility	Yes	6 hours		Previous number of vaccines used	When we realise a reduced stock at hand	No	No				Twice		Yes		Vaccine storage space constraints Discarding an open vial 6 hours after reconstitution Discarding open vials at the end of the vaccination session	0	0	0	1	1	1	0	0	0	0	No			Improve stock Management	1	0	0	0	0
6	Certificate	Enrolled nurse	2		No					No	No	No	No		I open the vaccine vial only when a minimum number of children that can consume the doses in the vial have gathered at the facility	Yes	6 hours		Previous number of vaccines used	When we have reduced stock	No	No				Twice		Yes		Discarding an open vial 6 hours after reconstitution Discarding open vials at the end of the vaccination session	0	0	0	0	1	1	0	0	0	0	No			Improve stock Management	1	0	0	0	0
7	Diploma	Enrolled midwife	6		Yes	Yes	Yes	No	Yes	Yes	No	No	Yes		I open the vaccine vial only when a minimum number of children that can consume the doses in the vial have gathered at the facility	Yes	6 hours		Target population	When we have a reduced stock	No	No				Twice		Yes		Discarding an open vial 6 hours after reconstitution Discarding open vials at the end of the vaccination session	0	0	0	0	1	1	0	0	0	0	No			Improve stock Management	1	0	0	0	0
8	Certificate	Enrolled comprehensive nurse	5		No					No	No	No	No		I open the vaccine vial only when a minimum number of children that can consume the doses in the vial have gathered at the facility	No	6 hours		Previous number of vaccines used	The DVS just bring	No	Yes	Yes	Yes	No	Twice		Yes		Discarding open vials at the end of the vaccination session Discarding an open vial 6 hours after reconstitution	0	0	0	0	1	1	0	0	0	0	No			Improve stock Management	1	0	0	0	0
9	Certificate	Nursing Assitant	30		No					Yes	Yes	Yes	Yes		I open the vaccine vial as soon as an eligible child comes to the facility	Yes	6 hours		Target population	Monthly	No	Yes	Yes	Yes	Yes	Twice		Yes		Vaccine storage space constraints Discarding an open vial 6 hours after reconstitution Discarding open vials at the end of the vaccination session VVM status	0	0	0	1	1	1	1	0	0	0	No			Improve stock Management Earliest Expiry First Out (EEFO)	1	0	1	0	0
10	Certificate	Enrolled midwife	24		Yes	Yes	Yes	No	Yes	Yes	Yes	No	No		I open the vaccine vial only when a minimum number of children that can consume the doses in the vial have gathered at the facility	No	6 hours		Target population	Monthly	No	Yes	Yes	Yes	Yes	Twice		Yes		Inability to withdraw all doses from vial Discarding an open vial 6 hours after reconstitution Discarding open vials at the end of the vaccination session	0	0	1	0	1	1	0	0	0	0	No			Improve stock Management Earliest Expiry First Out (EEFO) Minimize misuse	1	0	1	1	0
11	Certificate	Enrolled midwife	5		No					No	No	No	No		I open the vaccine vial only when a minimum number of children that can consume the doses in the vial have gathered at the facility	No	24 hours		Target population	When the number has reduced to 3 quarters from the vaccine used.	No	Yes	Yes	Yes	Yes	Twice		Yes		Discarding an open vial 6 hours after reconstitution Discarding open vials at the end of the vaccination session VVM status	0	0	0	0	1	1	1	0	0	0	No			Improve stock Management Implement Multi – Dose Vial Policy Earliest Expiry First Out (EEFO) Minimize misuse	1	1	1	1	0
12	Certificate	Nursing Assistant	20		No					No	Yes	Yes	No		I open the vaccine vial as soon as an eligible child comes to the facility	No	6 hours		Previous number of vaccines used	2 monthly	No	No				Twice		Yes		Discarding an open vial 6 hours after reconstitution Discarding open vials at the end of the vaccination session	0	0	0	0	1	1	0	0	0	0	No			Improve stock Management Earliest Expiry First Out (EEFO) Conducting the shake test	1	0	1	0	1
13	Diploma	Nursing officer	5		Yes	Yes	Yes	No	Yes	No	No	Yes	No		I open the vaccine vial only when a minimum number of children that can consume the doses in the vial have gathered at the facility	Yes	6 hours		Previous number of vaccines used	When we have reduced stock	No	Yes	No	No	No	Twice		Yes		Discarding an open vial 6 hours after reconstitution Discarding open vials at the end of the vaccination session	0	0	0	0	1	1	0	0	0	0	No			Improve stock Management	1	0	0	0	0
14	Diploma	Registered midwife	6		Yes	Yes	Yes	No	Yes	No	No	No	No		I open the vaccine vial as soon as an eligible child comes to the facility	Yes	6 hours		Previous number of vaccines used	When we have a reduced stock	No	Yes	Yes	No	No	Twice		Yes		Spillage of vaccine Inability to withdraw all doses from vial Discarding an open vial 6 hours after reconstitution Discarding open vials at the end of the vaccination session	0	1	1	0	1	1	0	0	0	0	No			Earliest Expiry First Out (EEFO)	0	0	1	0	0
15	Certificate	Enrolled midwife	2		No					No	No	No	No		I open the vaccine vial as soon as an eligible child comes to the facility	Yes	6 hours		Don't Know	Monthly	No	No				Twice		Yes		Cold chain failure at least once in the last one month Spillage of vaccine Discarding an open vial 6 hours after reconstitution Discarding open vials at the end of the vaccination session	1	1	0	0	1	1	0	0	0	0	No			Improve stock Management Earliest Expiry First Out (EEFO)	1	0	1	0	0
16	Diploma	Clinical officer	8		Yes	Yes	No	No	Yes	Yes	Yes	No	No		I open the vaccine vial only when a minimum number of children that can consume the doses in the vial have gathered at the facility	Yes	6 hours		Previous number of vaccines used	When there is low stock	No	Yes	Yes	Yes	Yes	Twice		Yes		Inability to withdraw all doses from vial Discarding an open vial 6 hours after reconstitution Discarding open vials at the end of the vaccination session VVM status Breakage of vial	0	0	1	0	1	1	1	0	1	0	No			Improve stock Management Implement Multi – Dose Vial Policy Earliest Expiry First Out (EEFO) Minimize misuse Conducting the shake test	1	1	1	1	1
17	Diploma	Comprehensive nurse	2		No					Yes	Yes	No	No		I open the vaccine vial only when a minimum number of children that can consume the doses in the vial have gathered at the facility	Yes	6 hours		Previous number of vaccines used	We request when you don't have or when stock is low	No	No				Twice		Yes		Inability to withdraw all doses from vial Discarding an open vial 6 hours after reconstitution Discarding open vials at the end of the vaccination session Breakage of vial	0	0	1	0	1	1	0	0	1	0	Yes	Some times we delay at out reaches and it becomes hot hence the vaccines get spoilt.		Improve stock Management Earliest Expiry First Out (EEFO) Minimize misuse	1	0	1	1	0
18	Certificate	Enrolled midwife	1		No					No	Yes	No	No		I open the vaccine vial only when a minimum number of children that can consume the doses in the vial have gathered at the facility	No	6 hours		Target population	When the stock is low	No	Yes	Yes	Yes	Yes	Twice		Yes		Spillage of vaccine Discarding an open vial 6 hours after reconstitution Discarding open vials at the end of the vaccination session	0	1	0	0	1	1	0	0	0	0	No			Minimize misuse	0	0	0	1	0
19	Certificate	Nursing assistant	20		Yes	Yes	Yes	Yes	Yes	Yes	No	No	Yes		I open the vaccine vial as soon as an eligible child comes to the facility	No	6 hours		Target population	Monthly	No	Yes	Yes	Yes	Yes	Twice		Yes		Discarding an open vial 6 hours after reconstitution Discarding open vials at the end of the vaccination session	0	0	0	0	1	1	0	0	0	0	No			Improve stock Management Implement Multi – Dose Vial Policy Earliest Expiry First Out (EEFO) Minimize misuse	1	1	1	1	0
20	Diploma	Enrolled nurse	12		Yes	Yes	Yes	Yes	Yes	Yes	Yes	No	Yes		I open the vaccine vial only when a minimum number of children that can consume the doses in the vial have gathered at the facility	No	6 hours		Target population	Monthly or when i see am remaining with low stock	No	Yes	No	Yes	No	Twice		Yes		Discarding an open vial 6 hours after reconstitution Discarding open vials at the end of the vaccination session Expiry of vaccines	0	0	0	0	1	1	0	1	0	0	No			Improve stock Management Implement Multi – Dose Vial Policy Earliest Expiry First Out (EEFO) Minimize misuse	1	1	1	1	0
21	Certificate	Theatre nurse	14		Yes	No	Yes	No	Yes	Yes	No	Yes	Yes		I open the vaccine vial as soon as an eligible child comes to the facility	No	6 hours		Previous number of vaccines used	The day of the immunisation because we have no fridge at the moment	No	No				No fridge at the moment		No		Vaccine storage space constraints Discarding an open vial 6 hours after reconstitution Discarding open vials at the end of the vaccination session VVM status Expiry of vaccines Temperature excursions (heat or freezing)	0	0	0	1	1	1	1	1	0	1	No			Improve stock Management Implement Multi – Dose Vial Policy Earliest Expiry First Out (EEFO) Minimize misuse Conducting the shake test	1	1	1	1	1
22	Diploma	Enrolled nurse	5		No					No	No	No	No		I open the vaccine vial only when a minimum number of children that can consume the doses in the vial have gathered at the facility	No	6 hours		Previous number of vaccines used	At the end of the month	No	No				Twice		Yes		Discarding an open vial 6 hours after reconstitution Discarding open vials at the end of the vaccination session	0	0	0	0	1	1	0	0	0	0	Yes	Opening a BCG vail for only one child who has come to the health facility		Improve stock Management Implement Multi – Dose Vial Policy Earliest Expiry First Out (EEFO) Minimize misuse Conducting the shake test	1	1	1	1	1
23	Diploma	Registered nurse	20		No					Yes	Yes	Yes	Yes		I open the vaccine vial as soon as an eligible child comes to the facility	No	6 hours		Target population	When stock is low	No	No				Twice		Yes		Vaccine storage space constraints Discarding an open vial 6 hours after reconstitution Discarding open vials at the end of the vaccination session Breakage of vial Temperature excursions (heat or freezing)	0	0	0	1	1	1	0	0	1	1	Yes	Sometimes the labels wash away so we discard the vaccines		Improve stock Management Implement Multi – Dose Vial Policy Earliest Expiry First Out (EEFO) Conducting the shake test	1	1	1	0	1
24	Diploma	Registered nurse	1		No					No	No	No	Yes		I open the vaccine vial only when a minimum number of children that can consume the doses in the vial have gathered at the facility	No	6 hours		Previous number of vaccines used	When we hve low stock.	No	No				Twice		Yes		Discarding an open vial 6 hours after reconstitution Discarding open vials at the end of the vaccination session	0	0	0	0	1	1	0	0	0	0	No			Improve stock Management Implement Multi – Dose Vial Policy Earliest Expiry First Out (EEFO) Minimize misuse Conducting the shake test	1	1	1	1	1
25	Certificate	Health Assistant	7		Yes	Yes	Yes	Yes	Yes	No	No	No	No		I open the vaccine vial as soon as an eligible child comes to the facility	Yes	6 hours		Target population	End of every month	No	Yes	Yes	Yes	Yes	Twice		Yes		Discarding an open vial 6 hours after reconstitution Expiry of vaccines Breakage of vial	0	0	0	0	1	0	0	1	1	0	Yes	Mothers who do not come on scheduled date and we are forced to open a vail of 20doses for one person...Also some vaccines we recieve when they are about to expire so they end up being wasted, for Hpv the community is not well sensitised they have a negative attitude towards it , so few pple turn up for immunisation hence wastage		Implement Multi – Dose Vial Policy Improve stock Management Earliest Expiry First Out (EEFO) Minimize misuse Conducting the shake test	1	1	1	1	1
26	Certificate	Enrolled nurse	3		No					No	No	No	No		I open the vaccine vial as soon as an eligible child comes to the facility	No	24 hours		Target population	Weekly	No	No				No fridge at the moment		No		Discarding an open vial 6 hours after reconstitution Discarding open vials at the end of the vaccination session	0	0	0	0	1	1	0	0	0	0	No			Improve stock Management Earliest Expiry First Out (EEFO) Minimize misuse	1	0	1	1	0
27	Certificate	Nursing assistant	20		Yes	No	Yes	No	Yes	Yes	No	No	Yes		I open the vaccine vial as soon as an eligible child comes to the facility	No	6 hours		Previous number of vaccines used	Mid month	Yes	Yes	Yes	Yes	Yes	Twice		Yes		Inability to withdraw all doses from vial Discarding an open vial 6 hours after reconstitution Discarding open vials at the end of the vaccination session	0	0	1	0	1	1	0	0	0	0	No			Improve stock Management Implement Multi – Dose Vial Policy Earliest Expiry First Out (EEFO) Minimize misuse	1	1	1	1	0
28	Certificate	Nursing assistant	10		Yes	Yes	Yes	No	No	No	Yes	No	No		I open the vaccine vial only when a minimum number of children that can consume the doses in the vial have gathered at the facility	No	6 hours		Target population	At the end of the month	Yes	Yes	Yes	Yes	Yes	Twice		Yes		Discarding an open vial 6 hours after reconstitution Discarding open vials at the end of the vaccination session Breakage of vial Temperature excursions (heat or freezing)	0	0	0	0	1	1	0	0	1	1	Yes	In reference to BCG& MR which we discard after reconstitution from out reach		Improve stock Management Implement Multi – Dose Vial Policy Earliest Expiry First Out (EEFO) Minimize misuse Conducting the shake test	1	1	1	1	1
29	Certificate	Enrolled midwife	15		Yes	Yes	Yes	No	Yes	No	No	No	Yes		I open the vaccine vial only when a minimum number of children that can consume the doses in the vial have gathered at the facility	No	6 hours		Previous number of vaccines used	End of month	No	No				Twice		Yes		Discarding an open vial 6 hours after reconstitution Discarding open vials at the end of the vaccination session	0	0	0	0	1	1	0	0	0	0	No			Improve stock Management Implement Multi – Dose Vial Policy Earliest Expiry First Out (EEFO) Minimize misuse	1	1	1	1	0
30	Certificate	Nursing assistant	5		Yes	Yes	Yes	Yes	Yes	No	Yes	Yes	No		I open the vaccine vial as soon as an eligible child comes to the facility	No	6 hours		Target population	End of month	No	Yes	Yes	Yes	Yes	No fridge at the moment		No		Inability to withdraw all doses from vial Discarding an open vial 6 hours after reconstitution Discarding open vials at the end of the vaccination session	0	0	1	0	1	1	0	0	0	0	No			Improve stock Management Implement Multi – Dose Vial Policy Earliest Expiry First Out (EEFO) Minimize misuse Conducting the shake test	1	1	1	1	1
31	Certificate	Nursing assistant	20		No					No	No	No	Yes		I open the vaccine vial only when a minimum number of children that can consume the doses in the vial have gathered at the facility	No	6 hours		Target population	Beginning of month	No	Yes	Yes	Yes	Yes	Twice		Yes		Discarding an open vial 6 hours after reconstitution Discarding open vials at the end of the vaccination session VVM status Breakage of vial	0	0	0	0	1	1	1	0	1	0	Yes	Sometimes vaccines are brought when they are on stage 2 so it gets spoilt quickly		Improve stock Management Earliest Expiry First Out (EEFO) Minimize misuse Conducting the shake test	1	0	1	1	1
32	Certificate	Enrolled Nurse	0.58		No					No	Yes	No	No		I open the vaccine vial as soon as an eligible child comes to the facility	No	Don’t Know		Target population	When the stock has reduced.	No	Yes	Yes	Yes	Yes	Once		Yes		Spillage of vaccine Discarding an open vial 6 hours after reconstitution VVM status Temperature excursions (heat or freezing)	0	1	0	0	1	0	1	0	0	1	No			Earliest Expiry First Out (EEFO) Minimize misuse	0	0	1	1	0
33	Diploma	Assistant Nursing Officer	2		No					No	No	No	No		I open the vaccine vial as soon as an eligible child comes to the facility	No	24 hours		Target population	Not sure	No	No				Once		Yes		Discarding an open vial 6 hours after reconstitution Discarding open vials at the end of the vaccination session	0	0	0	0	1	1	0	0	0	0	No			Earliest Expiry First Out (EEFO) Minimize misuse	0	0	1	1	0
34	Certificate	Enrolled Nurse	4		No					No	Yes	No	No		I open the vaccine vial as soon as an eligible child comes to the facility	No	6 hours		Previous number of vaccines used	Monthly	No	No				Twice		Yes		Discarding an open vial 6 hours after reconstitution Discarding open vials at the end of the vaccination session	0	0	0	0	1	1	0	0	0	0	No			Improve stock Management Implement Multi – Dose Vial Policy Earliest Expiry First Out (EEFO) Minimize misuse	1	1	1	1	0
35	Certificate	Enrolled midwife	2		No					No	Yes	No	No		I open the vaccine vial only when a minimum number of children that can consume the doses in the vial have gathered at the facility	Yes	6 hours		Don't Know	Dont know	No	No				Twice		Yes		Discarding an open vial 6 hours after reconstitution Discarding open vials at the end of the vaccination session	0	0	0	0	1	1	0	0	0	0	No			Improve stock Management Earliest Expiry First Out (EEFO) Minimize misuse Conducting the shake test	1	0	1	1	1
36	Certificate	Enrolled Nurse	1		No					No	No	No	Yes		I open the vaccine vial as soon as an eligible child comes to the facility	No	6 hours		Previous number of vaccines used	Monthly	No	Yes	No	No	No	Twice		Yes		Spillage of vaccine Discarding an open vial 6 hours after reconstitution Discarding open vials at the end of the vaccination session	0	1	0	0	1	1	0	0	0	0	No			Improve stock Management Earliest Expiry First Out (EEFO)	1	0	1	0	0
[truncated: 2 more columns]
